# Supplementary material for: High-throughput analysis of hematopoietic stem cell engraftment after intravenous and intracerebroventricular dosing
Source: Mol Ther. 2022 May 25;30(10):3209–25. doi: 10.1016/j.ymthe.2022.05.022 (PMC9552809; doi:10.1016/j.ymthe.2022.05.022)
Supplement: Table S2. Description of sample and cohort sizes for all experiments in main text [file mmc2.xlsx]

## Sheet: Sheet1
	a	b	c	d	e	f	g	h	i	j	k	l	m	n	o	p	q	Notes
Figure 1	-	LVV-GFP: 3	IV: n=8 (1 excluded) ICV: n=5 (1 excluded) IV+ICV: n=7 (1 excluded)	IV: n=8 (1 excluded) ICV: n=5 (1 excluded) IV+ICV: n=7 (1 excluded)	IV: n=8 (1 excluded) ICV: n=5 (1 excluded) IV+ICV: n=7 (1 excluded)	-	IV: n=8 (1 excluded) ICV: n=5 (1 excluded) IV+ICV: n=7 (1 excluded)	IV: n=8 (1 excluded) ICV: n=5 (1 excluded) IV+ICV: n=7 (1 excluded)	IV: n=8 (1 excluded) ICV: n=5 (1 excluded) IV+ICV: n=6 (1 excluded)	VCN vs RNA: n=15 ☨ RNA vs Protein: n=14 ☨								*exclusion due to lower cell dose being administered than planned ☨ all ICV excluded due to no peripheral engraftment
Figure 2	-	-	IV: n=8 (1 excluded) ICV: n=5 (1 excluded) IV+ICV: n=7 (1 excluded)	IV: n=8 (1 excluded) ICV: n=5 (1 excluded) IV+ICV: n=7 (1 excluded)	IV: n=6 (1 excluded) ICV: n=3 IV+ICV: n=7	IV: n=8 (1 excluded) ICV: n=5 (1 excluded) IV+ICV: n=7 (1 excluded)	IV: n=8 (1 excluded) ICV: n=5 (1 excluded) IV+ICV: n=7 (1 excluded)	VCN vs RNA: n=15 RNA vs Protein: n=20										*exclusion due to lower cell dose being administered than planned
Figure 3	IV: n=2 ICV: n=2
Figure 4
Figure 5
Figure 6	-	For each condition: n=4	For each condition: n=4	-	-	For each condition: n=4	For each condition: n=4	For each condition: n=4	VCN vs RNA: n=20 RNA vs Protein: n=20	For each condition: n=4	For each condition: n=4	-	-	For each condition: n=4	For each condition: n=4	For each condition: n=4	VCN vs RNA: n=20 RNA vs Protein: n=20
Figure 7	LVV-GFP: n=2 LVV-GBA: n=4	LVV-GFP: n=3 LVV-GBA: n=5	LVV-GFP: Week 4, 8, 12 - n=24, Week 16 - n=13 LVV-GBA: Week 4, 8 - n=25, Week 12, 16 - n =24	LVV-GFP: Week 4, 8, 12 - n=24, Week 16 - n=13 LVV-GBA: Week 4 and 8 - n=25, Week 12 - n=24, Week 16 - n =22	LVV-GFP: n=24 LVV-GBA: n=25	LVV-GFP: n=24 LVV-GBA: n=25	LVV-GFP: n=24 LVV-GBA: n=25	LVV-GFP: n=24 LVV-GBA: n=24	LVV-GFP: n=24 LVV-GBA: n=25	LVV-GFP: n=16 LVV-GBA: n=18	LVV-GFP: n=16 LVV-GBA: n=18	LVV-GFP: n=24 LVV-GBA: n=25						1 LVV-GBA animal died before scheduled study end
Figure 8	Het/High/100Bu; n= 16 Hom/Low/100Bu; n=14 Het/Low/100Bu; n= 16 Hom/Low/125Bu; n= 12	Het/High/100Bu; n= 12 Hom/Low/100Bu; n=8 Het/Low/100Bu; n=13 Hom/Low/125Bu; n= 10	Het/High/100Bu; n=15 Hom/Low/100Bu; n=12 Het/Low/100Bu; n=16 Hom/Low/125Bu; n=12	Het/High/100Bu; n=16 Hom/Low/100Bu; n=15 Het/Low/100Bu; n=16 Hom/Low/125Bu; n=12	Het/High/100Bu; n=16 Hom/Low/100Bu; n=14 Het/Low/100Bu; n=16 Hom/Low/125Bu; n=12	Het/High/100Bu; n=15 Hom/Low/100Bu; n=14 Het/Low/100Bu; n=16 Hom/Low/125Bu; n=12	Het/High/100Bu; n=15 Hom/Low/100Bu; n=14 Het/Low/100Bu; n=16 Hom/Low/125Bu; n=12	Hom/High/LVV.GFP; n=14 Hom/High/LVV.GRN;' n=13	-	Hom/High/LVV.GFP; n=12 Hom/High/LVV.GRN;' n=12								4 LVV-GRN homozygous animals that received 125mg/kg busulphan died before scheduled study end
